# Supplementary material for: Health Resource and Cost Savings Achieved in a Multidisciplinary Lung Cancer Clinic
Source: Curr Oncol. 2021 Apr 29;28(3):1681–95. doi: 10.3390/curroncol28030157 (PMC8161784; doi:10.3390/curroncol28030157)
Supplement: Supplementary file 1 [file curroncol-28-00157-s001.zip]

Archive with 1 entries (1 files):
- curroncol-1180383-supplementary.pdf
